# Supplementary material for: Ophiorrhizashiqianensis (Rubiaceae), a new species from Guizhou, China
Source: PhytoKeys. 2019 May 2;121:43–51. doi: 10.3897/phytokeys.121.30570 (PMC6509102; doi:10.3897/phytokeys.121.30570)
Supplement: XML Treatment for Ophiorrhiza shiqianensis [file phytokeys.121.30570-treatment1.xml]

<!DOCTYPE tp:taxon-treatment
  PUBLIC "-//TaxonX//DTD Taxonomic Treatment Publishing DTD v0 20100105//EN" "tax-treatment-NSO.dtd">
<tp:taxon-treatment xmlns:tp="http://www.plazi.org/taxpub"><tp:treatment-meta><kwd-group><label>Taxon classification</label><kwd><named-content xmlns:xlink="http://www.w3.org/1999/xlink" content-type="kingdom">Plantae</named-content></kwd><kwd><named-content xmlns:xlink="http://www.w3.org/1999/xlink" content-type="order">Gentianales</named-content></kwd><kwd><named-content xmlns:xlink="http://www.w3.org/1999/xlink" content-type="family">Rubiaceae</named-content></kwd></kwd-group><mixed-citation publication-type="journal"><person-group><name><surname>Duan</surname><given-names>Lin-Dong</given-names></name><name><surname>Lin</surname><given-names>Yun</given-names></name><name><surname>Lu</surname><given-names>Zhen</given-names></name></person-group><article-title><italic><tp:taxon-name><tp:taxon-name-part taxon-name-part-type="genus" reg="Ophiorrhiza">Ophiorrhiza</tp:taxon-name-part><tp:taxon-name-part taxon-name-part-type="species" reg="shiqianensis">shiqianensis</tp:taxon-name-part></tp:taxon-name></italic> (<tp:taxon-name><tp:taxon-name-part taxon-name-part-type="family">Rubiaceae</tp:taxon-name-part></tp:taxon-name>), a new species from Guizhou, China</article-title><source>PhytoKeys</source><day>02</day><month>5</month><year>2019</year><volume>121</volume><fpage>43</fpage><lpage>51</lpage><pub-id pub-id-type="doi">10.3897/phytokeys.121.30570</pub-id></mixed-citation></tp:treatment-meta><tp:nomenclature><tp:taxon-name>
            <tp:taxon-name-part taxon-name-part-type="genus" reg="Ophiorrhiza">Ophiorrhiza</tp:taxon-name-part>
            <tp:taxon-name-part taxon-name-part-type="species" reg="shiqianensis">shiqianensis</tp:taxon-name-part>
            <object-id xmlns:xlink="http://www.w3.org/1999/xlink" content-type="ipni" xlink:type="simple">urn:lsid:ipni.org:names:77196565-1</object-id>
          </tp:taxon-name><tp:taxon-authority>L.D.Duan &amp; Yun Lin</tp:taxon-authority><tp:taxon-status xmlns:xlink="http://www.w3.org/1999/xlink" xlink:type="simple">sp. nov.</tp:taxon-status><xref ref-type="fig" rid="F1">Figs 1</xref><xref ref-type="fig" rid="F2">, 2</xref><xref ref-type="fig" rid="F4">, 4A–E</xref></tp:nomenclature><tp:treatment-sec sec-type="diagnosis" id="SECID0EBFAC"><title>Diagnosis.</title><p>Similar to <italic><tp:taxon-name><tp:taxon-name-part taxon-name-part-type="genus" reg="Ophiorrhiza">Ophiorrhiza</tp:taxon-name-part><tp:taxon-name-part taxon-name-part-type="species" reg="hunanica">hunanica</tp:taxon-name-part></tp:taxon-name></italic> H. S. Lo based on stems, leaves and capsules; differing from it by the stems which are glabrous, glabrescent or pilose, the 5–10 cm long subterranean stem internodes, the glabrous or pilose petioles, the 3–5 mm long stipules, the purple corolla tube and lobes, the ca. 12 mm long styles and the included stigmas in long-styled flowers, the 3–4 mm × 8–10 mm, glabrous or glabrescent capsules [vs. stems densely villose, subterranean stem internodes 1–2 cm long, petioles villose, stipules 5–15 mm long, corolla tube purple and corolla lobes white, style 15–17 mm long and stigmas exserted in long-styled flowers, capsules 5–6 mm × 10–12 mm, densely villose in <italic><tp:taxon-name><tp:taxon-name-part taxon-name-part-type="genus" reg="Ophiorrhiza">Ophiorrhiza</tp:taxon-name-part><tp:taxon-name-part taxon-name-part-type="species" reg="hunanica">hunanica</tp:taxon-name-part></tp:taxon-name></italic> (Figs <xref ref-type="fig" rid="F3">3</xref>, <xref ref-type="fig" rid="F4">4F</xref>)].</p><fig id="F1" position="float" orientation="portrait"><label>Figure 1.</label><caption><p><italic><tp:taxon-name><tp:taxon-name-part taxon-name-part-type="genus" reg="Ophiorrhiza">Ophiorrhiza</tp:taxon-name-part><tp:taxon-name-part taxon-name-part-type="species" reg="shiqianensis">shiqianensis</tp:taxon-name-part></tp:taxon-name></italic>. <bold>A</bold> habit of flowering plant <bold>B</bold> section of stem, showing stipules <bold>C</bold> inflorescence <bold>D</bold> flower <bold>E</bold> long-styled flower <bold>F</bold> pistil in a long-styled flower <bold>G</bold> short-styled flower <bold>H</bold> capsule <bold>A–F</bold> from <italic>L.D. Duan, Z. Lu &amp; Q. Lin 5805</italic><bold>G</bold> from <italic>L.D. Duan, Z. Lu &amp; Q. Lin 5808</italic><bold>H</bold> from <italic>L.D. Duan, Z. Lu &amp; Q. Lin 5809</italic>.</p></caption><graphic xmlns:xlink="http://www.w3.org/1999/xlink" xlink:href="phytokeys-121-043-g001.jpg" position="float" orientation="portrait" xlink:type="simple" id="oo_297537.jpg"/></fig><fig id="F2" position="float" orientation="portrait"><label>Figure 2.</label><caption><p><italic><tp:taxon-name><tp:taxon-name-part taxon-name-part-type="genus" reg="Ophiorrhiza">Ophiorrhiza</tp:taxon-name-part><tp:taxon-name-part taxon-name-part-type="species" reg="shiqianensis">shiqianensis.</tp:taxon-name-part></tp:taxon-name></italic> Isotype, showing subterranean stem internodes 5–10 cm long and inflorescences 2- to 10-flowered.</p></caption><graphic xmlns:xlink="http://www.w3.org/1999/xlink" xlink:href="phytokeys-121-043-g002.jpg" position="float" orientation="portrait" xlink:type="simple" id="oo_297538.jpg"/></fig><fig id="F3" position="float" orientation="portrait"><label>Figure 3.</label><caption><p><italic><tp:taxon-name><tp:taxon-name-part taxon-name-part-type="genus" reg="Ophiorrhiza">Ophiorrhiza</tp:taxon-name-part><tp:taxon-name-part taxon-name-part-type="species" reg="hunanica">hunanica</tp:taxon-name-part></tp:taxon-name></italic>. Neotype (designated by <xref ref-type="bibr" rid="B5">Duan et al. 2014</xref>), showing subterranean stem internodes 1–2 cm long and inflorescences 5- to many-flowered.</p></caption><graphic xmlns:xlink="http://www.w3.org/1999/xlink" xlink:href="phytokeys-121-043-g003.jpg" position="float" orientation="portrait" xlink:type="simple" id="oo_297539.jpg"/></fig><fig id="F4" position="float" orientation="portrait"><label>Figure 4.</label><caption><p><italic><tp:taxon-name><tp:taxon-name-part taxon-name-part-type="genus" reg="Ophiorrhiza">Ophiorrhiza</tp:taxon-name-part><tp:taxon-name-part taxon-name-part-type="species" reg="shiqianensis">shiqianensis</tp:taxon-name-part></tp:taxon-name></italic> (<bold>A–E</bold>) and <italic><tp:taxon-name><tp:taxon-name-part taxon-name-part-type="genus" reg="Ophiorrhiza">O.</tp:taxon-name-part><tp:taxon-name-part taxon-name-part-type="species" reg="hunanica">hunanica</tp:taxon-name-part></tp:taxon-name></italic> (<bold>F</bold>). <bold>A</bold> Habit of flowering plant <bold>B</bold> Inflorescence <bold>C</bold> long-styled flower <bold>D</bold> short-styled flower <bold>E</bold> capsule <bold>F</bold> habit of flowering plant, showing white corolla lobes.</p></caption><graphic xmlns:xlink="http://www.w3.org/1999/xlink" xlink:href="phytokeys-121-043-g004.jpg" position="float" orientation="portrait" xlink:type="simple" id="oo_297540.jpg"/></fig><!--PageBreak --><!--PageBreak --></tp:treatment-sec><tp:treatment-sec sec-type="material" id="SECID0ECLAC"><title>Type.</title><p>CHINA. Guizhou: Shiqian County, Pingshan Town, Fudingshan Nature Reserve, at sides of streams in dense evergreen broad-leaved forest in valley at 960 m elevation, 18 March 2014 (fl), <italic>L.D. Duan, Z. Lu &amp; Q. Lin 5805</italic> (holotype: PE!, Herb. Bar. Code No. 02232812; isotypes HUFD! (=Herbarium, Hunan Food and Drug Vocational College, Hunan, China), HUSY! (=Herbarium, Shaoyang University, Hunan, China) IBSC!, K!, KUN!, PE!).</p></tp:treatment-sec><tp:treatment-sec sec-type="description" id="SECID0EKLAC"><title>Description.</title><p>Perennial herbs, 10–30 cm tall, repent at base. Stems erect, fleshy, green, brown to black after drying, glabrous, glabrescent or pilose; subterranean stems glabrous with 5–10 cm long internodes. Leaves: petioles 1.5–4.0 cm long, glabrous or pilose; blades papery after drying, elliptic or obovate-elliptic, 7–17 cm × 3–7.5 cm, adaxially pilose, abaxially pilose on veins, base cuneate, apex obtuse to subacute; secondary veins 9–11 pairs; stipules often persistent, ovate to ovate-lanceolate, 3–5 mm long, ciliate. Inflorescence cymose, terminal, 2- to 10-flowered, densely villose, pendulous; peduncle 2.5–4 cm long when flowering, 8–10 cm long when fruiting, arching, densely villose. Bracts linear-lanceolate, 9–10 mm long, ciliate; bracteoles linear, 4–5 mm long, ciliate. Flowers distylous, pedicels 1–2 mm long, densely covered with hairs. Calyx with hypanthium compressed-turbinate, 2.5–3 mm long, 5-ribbed, densely covered with hairs; lobes 5, lanceolate-linear, 5–6 mm long, ciliate. Corolla tube and lobes purple, funnel-form, outside glabrous, inside pubescent; tube 1.7–1.8 cm long; lobes 5, ovate-triangular, 4–6 mm long, apex rostrate. Stamens 5, inserted near throat and exserted at anthesis in short-styled flowers or inserted below middle of corolla tube and included at anthesis in long-styled flowers; filaments 1.5–2 mm long in short-styled or ca. 1 mm long in long-styled flowers; anthers ca. 2.5 mm long, dorsifixed. Ovary 2-celled, ovules numerous in each cell; style ca. 12 mm long in long-styled or 7–7.5 mm long in short-styled flowers; stigmas 2, linear in short-styled or subcapitate in long-styled flowers, included in both morphs. Capsules purple, mitriform, strongly laterally compressed, 3–4 mm × 8–10 mm, pilose or glabrescent. Seeds numerous.</p></tp:treatment-sec><tp:treatment-sec sec-type="phenology" id="SECID0EPLAC"><title>Phenology.</title><p>Plants were observed in full bloom on 18 March 2014 and with ripe fruits on 12 May 2014 and neither flowers nor fruits were seen on 12 August 2011. It can be expected that the flowering time of the new species is from March to April and that fruiting time is from April to June.</p></tp:treatment-sec><tp:treatment-sec sec-type="habitat" id="SECID0EULAC"><title>Habitat.</title><p>The species grows on the banks of streams in dense broad-leaved forest in valleys at elevations of 960–1100 m.</p></tp:treatment-sec><tp:treatment-sec sec-type="distribution" id="SECID0EZLAC"><title>Distribution.</title><p><italic><tp:taxon-name><tp:taxon-name-part taxon-name-part-type="genus" reg="Ophiorrhiza">Ophiorrhiza</tp:taxon-name-part><tp:taxon-name-part taxon-name-part-type="species" reg="shiqianensis">shiqianensis</tp:taxon-name-part></tp:taxon-name></italic> is only known from two localities in Shiqian County, northeast Guizhou Province, southwest China, notably: Fudingshan Nature Reserve, Pingshan Town and Nishan Village, Ganxi Town.</p></tp:treatment-sec><tp:treatment-sec sec-type="etymology" id="SECID0EKMAC"><title>Etymology.</title><p><italic><tp:taxon-name><tp:taxon-name-part taxon-name-part-type="genus" reg="Ophiorrhiza">Ophiorrhiza</tp:taxon-name-part><tp:taxon-name-part taxon-name-part-type="species" reg="shiqianensis">shiqianensis</tp:taxon-name-part></tp:taxon-name></italic> is named after its type locality, Shiqian County, northeast Guizhou Province, southwest China.</p></tp:treatment-sec><tp:treatment-sec sec-type="Vernacular name" id="SECID0E2MAC"><title>Vernacular name.</title><p>Shi qian she gen cao in Chinese Pinyin.</p></tp:treatment-sec><tp:treatment-sec sec-type="Preliminary conservation status" id="SECID0EANAC"><title>Preliminary conservation status.</title><p><italic><tp:taxon-name><tp:taxon-name-part taxon-name-part-type="genus" reg="Ophiorrhiza">Ophiorrhiza</tp:taxon-name-part><tp:taxon-name-part taxon-name-part-type="species" reg="shiqianensis">shiqianensis</tp:taxon-name-part></tp:taxon-name></italic> is only known from four collections in two locations, Fudingshan Nature Reserve (well protected, 152 km<sup>2</sup>) and Nishan Village (ca. 50 km<sup>2</sup>). It comprises about 200 individuals (criteria D1 ≤ 250) growing in ten populations. This new species can be assessed as Endangered (EN) according to the IUCN Red List Categories and Criteria (<xref ref-type="bibr" rid="B7">IUCN 2001</xref>, <xref ref-type="bibr" rid="B8">2012</xref>). <!--PageBreak --><!--PageBreak --><!--PageBreak --><!--PageBreak -->However, it is possible that more populations could be found in similar habitats of mountain areas of Zhenyuan, Yuqing and Shibing Counties in northeast Guizhou. With limited fieldwork at present, we would temporarily consider this new species to be <bold>Vulnerable (VU) based on criteria D1 and D2.</bold></p></tp:treatment-sec><tp:treatment-sec sec-type="Additional specimens of Ophiorrhiza shiqianensis (paratypes)" id="SECID0EDOAC"><title>Additional specimens of <italic><tp:taxon-name><tp:taxon-name-part taxon-name-part-type="genus" reg="Ophiorrhiza">Ophiorrhiza</tp:taxon-name-part><tp:taxon-name-part taxon-name-part-type="species" reg="shiqianensis">shiqianensis</tp:taxon-name-part></tp:taxon-name></italic> (paratypes).</title><p>CHINA. Guizhou: Shiqian County, Ganxi Town, Nishan Village, Niujinshan, stream-sides in dense evergreen broad-leaved forest in valley at 1100 m elevation, 12 August 2011 (sterile), <italic>L. D. Duan, Z. Lu &amp; Q. Lin 5356</italic> (HUFD!, HUSY!, PE!); Pingshan Town, Fudingshan Nature Reserve, stream-sides in dense evergreen broad-leaved forest in valley at 960 m elevation, 18 March 2014 (fl), <italic>L. D. Duan, Z. Lu &amp; Q. Lin 5808</italic> (HUFD!, HUSY!, PE!); same locality, 12 May 2014 (fr), <italic>L. D. Duan, Z. Lu &amp; Q. Lin 5809</italic> (HUFD!, HUSY!, IBSC!, K!, KUN!, PE!).</p></tp:treatment-sec><tp:treatment-sec sec-type="Critical note" id="SECID0E2OAC"><title>Critical note.</title><p>The new species most resembles <italic><tp:taxon-name><tp:taxon-name-part taxon-name-part-type="genus" reg="Ophiorrhiza">Ophiorrhiza</tp:taxon-name-part><tp:taxon-name-part taxon-name-part-type="species" reg="hunanica">hunanica</tp:taxon-name-part></tp:taxon-name></italic>. Detailed morphological differences between the two species are given in Table <xref ref-type="table" rid="T1">1</xref>.</p><table-wrap id="T1" position="float" orientation="portrait"><label>Table 1.</label><caption><p>Comparison of morphological characteristics between <italic><tp:taxon-name><tp:taxon-name-part taxon-name-part-type="genus" reg="Ophiorrhiza">Ophiorrhiza</tp:taxon-name-part><tp:taxon-name-part taxon-name-part-type="species" reg="shiqianensis">shiqianensis</tp:taxon-name-part></tp:taxon-name></italic> and <italic><tp:taxon-name><tp:taxon-name-part taxon-name-part-type="genus" reg="Ophiorrhiza">O.</tp:taxon-name-part><tp:taxon-name-part taxon-name-part-type="species" reg="hunanica">hunanica</tp:taxon-name-part></tp:taxon-name></italic>.</p></caption><table id="TID0EDMAE" rules="all"><tbody><tr><th rowspan="1" colspan="1">Characters</th><th rowspan="1" colspan="1">
                    <italic><tp:taxon-name>
                        <tp:taxon-name-part taxon-name-part-type="genus" reg="Ophiorrhiza">O.</tp:taxon-name-part>
                        <tp:taxon-name-part taxon-name-part-type="species" reg="shiqianensis">shiqianensis</tp:taxon-name-part>
                      </tp:taxon-name></italic>
                  </th><th rowspan="1" colspan="1">
                    <italic><tp:taxon-name>
                        <tp:taxon-name-part taxon-name-part-type="genus" reg="Ophiorrhiza">O.</tp:taxon-name-part>
                        <tp:taxon-name-part taxon-name-part-type="species" reg="hunanica">hunanica</tp:taxon-name-part>
                      </tp:taxon-name></italic>
                  </th></tr><tr><td rowspan="1" colspan="1">Plant</td><td rowspan="1" colspan="1">repent at base</td><td rowspan="1" colspan="1">procumbent or repent at base</td></tr><tr><td rowspan="1" colspan="1">Stem</td><td rowspan="1" colspan="1">glabrous, glabrescent or pilose; subterranean stem internodes 5–10 cm long</td><td rowspan="1" colspan="1">villose; subterranean stem internodes 1–2 cm long</td></tr><tr><td rowspan="1" colspan="1">Leaf</td><td rowspan="1" colspan="1">petiole 1.5–4.0 cm long, glabrous or pilose; blade 7–17 cm long; stipules 3–5 mm long</td><td rowspan="1" colspan="1">petiole 1–6 cm long, villose; blade 7–23 cm long; stipules 5–15 mm long</td></tr><tr><td rowspan="1" colspan="1">Flower</td><td rowspan="1" colspan="1">2- to 10-flowered; peduncle 2.5–4 cm long when flowering, 8–10 cm long when fruiting; corolla tube and lobes purple; style c. 12 mm long and stigmas included in long-styled flowers</td><td rowspan="1" colspan="1">5- to many-flowered; peduncle 3–8 cm long when flowering, 12–15 cm long when fruiting; corolla tube purple and lobes white; style 15–17 mm long and stigmas exserted in long-styled flowers</td></tr><tr><td rowspan="1" colspan="1">Capsule</td><td rowspan="1" colspan="1">3–4 mm × 8–10 mm, glabrous or glabrescent</td><td rowspan="1" colspan="1">5–6 mm × 10–12 mm, densely villose</td></tr></tbody></table></table-wrap></tp:treatment-sec><ref-list><ref id="B5"><mixed-citation xmlns:xlink="http://www.w3.org/1999/xlink" xlink:type="simple"><person-group><name name-style="western"><surname>Duan</surname><given-names>LD</given-names></name><name name-style="western"><surname>Lin</surname><given-names>Y</given-names></name><name name-style="western"><surname>Lin</surname><given-names>Q</given-names></name></person-group> (<year>2014</year>) <article-title>Neotypification of <italic><tp:taxon-name><tp:taxon-name-part taxon-name-part-type="genus">Ophiorrhiza</tp:taxon-name-part><tp:taxon-name-part taxon-name-part-type="species">hunanica</tp:taxon-name-part></tp:taxon-name></italic> H. S. Lo (<tp:taxon-name><tp:taxon-name-part taxon-name-part-type="family">Rubiaceae</tp:taxon-name-part></tp:taxon-name>), a species endemic to Hunan, China.</article-title><source>Bangladesh Journal of Plant Taxonomy</source><volume>21</volume>(<issue>2</issue>): <fpage>193</fpage>–<lpage>195</lpage>. <ext-link xlink:type="simple" ext-link-type="doi" xlink:href="10.3329/bjpt.v21i2.21360">https://doi.org/10.3329/bjpt.v21i2.21360</ext-link></mixed-citation></ref><ref id="B7"><mixed-citation xmlns:xlink="http://www.w3.org/1999/xlink" xlink:type="simple"><institution xlink:type="simple">IUCN</institution> (<year>2001</year>) IUCN Red List Categories and Criteria, Version 3.1. Prepared by the IUCN Species Survival Commission, IUCN, Gland &amp; Switzerland and Cambridge, United Kingdom.</mixed-citation></ref><ref id="B8"><mixed-citation xmlns:xlink="http://www.w3.org/1999/xlink" xlink:type="simple"><institution xlink:type="simple">IUCN</institution> (<year>2012</year>) IUCN Red List Categories and Criteria, Version 3.1. Second edition. IUCN, Gland &amp; Switzerland and Cambridge, United Kingdom, 1–32.</mixed-citation></ref></ref-list></tp:taxon-treatment>
